# Supplementary material for: Structural and Functional Differences in Small Intestinal and Fecal Microbiota: 16S rRNA Gene Investigation in Rats
Source: Microorganisms. 2024 Aug 25;12(9):1764. doi: 10.3390/microorganisms12091764 (PMC11434385; doi:10.3390/microorganisms12091764)
Supplement: Supplementary file 1 [file microorganisms-12-01764-s001.zip]

Archive with 8 entries (8 files):
- Figure S1.pdf
- Figure S2.png
- Figure S3-S4.pdf
- LetPub - Certificate 2023.pdf
- Supplementary table 1.pdf
- Supplementary Table 2 4 6.pdf
- Supplementary table 3.pdf
- Supplementary table 5.pdf
